# Supplementary material for: Constipation and Parkinson disease: A 2-sample bidirectional Mendelian randomization analysis
Source: Medicine (Baltimore). 2025 Aug 22;104(34):e43240. doi: 10.1097/MD.0000000000043240 (PMC12384956; doi:10.1097/MD.0000000000043240)
Supplement: Supplementary file 1 [file medi-104-e43240-s001.xlsx]

## Sheet: Sheet1
Supplementary table S1: Details of the Constipation-related Exposure data included in the study
			Exposure (constipation)					Outcome（Parkinson's disease）
SNPs	EA	OA	β	EAF	pval	SE		β	EAF	pval	SE		F-statistics=（β/SE)^2	R²=2×EAF×（1-EAF）×β²	Total F=(N-k-1)/k×R²/(1−R²)	Total R²
rs113664674	A	G	0.152896	0.0137954	4.56e-06	0.0333551		0.2049	0.0078	0.3426	0.2159		21.012	0.000636097	227.326	0.0116289
rs144347372	T	C	0.226071	0.00671516	3.8e-06	0.0489086		0.0123	0.015	0.9288	0.1378		21.3658	0.000681789
rs146001354	C	T	0.0822871	0.0539333	3.08e-06	0.0176387		0.1009	0.0274	0.5783	0.1815		21.7636	0.000690991
rs1462692	T	C	0.0396833	0.684687	4.81e-06	0.00867775		0.0002	0.6869	0.9912	0.0209		20.9123	0.000679954
rs1595463	C	A	0.0394704	0.538093	1.16e-06	0.00811683		-0.0115	0.4808	0.613999	0.0229		23.6467	0.000774435
rs197366	G	A	0.040886	0.3025	2.79e-06	0.00872507		-0.0186	0.241	0.4285	0.0235		21.9589	0.000705422
rs1983785	A	C	0.0556062	0.793037	4.79e-08	0.0101865		0.0208	0.827	0.5063	0.0313		29.7986	0.00101499
rs35839493	G	A	-0.0609002	0.127316	6.24e-07	0.0122198		0.0249	0.0572	0.6236	0.0507		24.8376	0.000824152
rs4800316	A	G	0.109101	0.0283261	4e-06	0.0236584		-0.1034	0.0398	0.0906609	0.0611		21.266	0.000655232
rs6594752	T	C	-0.0457645	0.230413	2.05e-06	0.00963749		0.039	0.1708	0.1398	0.0264		22.5491	0.000742766
rs7071947	G	A	0.03868	0.639903	4.28e-06	0.00841344		0.0083	0.5932	0.6673	0.0194		21.1361	0.000689504
rs75439231	T	C	0.148908	0.0149762	3.52e-06	0.0321086		0.0122	0.0253	0.8654	0.0722		21.5077	0.000654206
rs7745923	C	T	-0.0546499	0.867986	3.74e-06	0.011816		0.044	0.8499	0.1688	0.032		21.3913	0.00068445
rs77711275	G	T	-0.0781091	0.0667433	1.86e-06	0.0163805		0.0836	0.07	0.03571	0.0398		22.7378	0.00076005
rs7989659	A	G	-0.0690635	0.915722	3.5e-06	0.0148866		-0.0679	0.9428	0.2273	0.0563		21.5232	0.000736216
rs9931348	T	C	-0.047059	0.19626	4.02e-06	0.0102067		0.0162	0.1955	0.5761	0.029		21.2576	0.000698655
SNP: single nucleotide polymorphism; EA: effect allele; OA: other allele; SE: standard error; EAF :Effect Allele Frequency; k : number of IVs.
F-statistics to test the strength of each instrument with the following formula. F =β²/SE². (β, effect size[exposure]; SE, standard error [exposure])
The total F is calculated as: F=(N-k-1)/k×R²/(1−R²)
R²=2×EAF×（1-EAF）×β²
The F value for these 16 SNPs ranged from 20.912 to 29.798, with all the values greater than 10, indicating a low likelihood of weak instrument variable biases.
