# Supplementary material for: Constipation and Parkinson disease: A 2-sample bidirectional Mendelian randomization analysis
Source: Medicine (Baltimore). 2025 Aug 22;104(34):e43240. doi: 10.1097/MD.0000000000043240 (PMC12384956; doi:10.1097/MD.0000000000043240)
Supplement: Supplementary file 2 [file medi-104-e43240-s002.xlsx]

## Sheet: Sheet1
Supplementary table S2: Details of the PD-related Exposure data included in the study
			Exposure (Parkinson's disease)					Outcome（constipation）
SNPs	EA	OA	β	EAF	pval	SE		β	EAF	pval	SE		F-statistics=（β/SE)^2	R²=2×EAF×（1-EAF）×β²	Total F=(N-k-1)/k×R²/(1−R²)	Total R²
rs10513789	G	T	-0.1596	0.1826	3.18e-13	0.0219		-0.0162282	0.195674	0.109035	0.0101265		53.1102	0.00760381	4616.12	0.160552
rs10847864	T	G	0.1274	0.3625	9.81e-13	0.0179		-0.0029421	0.337151	0.73035	0.00853623		50.6562	0.00750165
rs12934900	T	A	0.1215	0.6571	4.33e-11	0.0184		-0.00178302	0.650748	0.832373	0.00842403		43.6031	0.00665245
rs144814361	T	C	0.4411	0.0174	9.07e-11	0.068		0.0350892	0.00627295	0.491589	0.0510178		42.0781	0.00665319
rs329647	C	G	-0.1133	0.6662	1.94e-10	0.0178		-0.00993232	0.815113	0.33679	0.0103405		40.5154	0.00570927
rs34311866	C	T	0.2272	0.1958	7.97e-23	0.0231		0.0179668	0.206332	0.0712394	0.00995968		96.737	0.0162564
rs35265698	G	C	-0.2	0.1547	3.93e-11	0.0303		0.00341993	0.151357	0.761511	0.0112684		43.5687	0.0104614
rs356203	T	C	-0.2398	0.6169	3.01e-41	0.0178		0.0171024	0.640987	0.0415069	0.00838998		181.492	0.0271804
rs4488803	A	G	-0.1136	0.3746	1.08e-08	0.0199		0.00693963	0.444515	0.391247	0.00809421		32.5875	0.00604661
rs4588066	A	G	0.1046	0.326	4.45e-09	0.0178		0.00718542	0.359746	0.391788	0.00839047		34.5321	0.00480807
rs4613239	G	C	0.1784	0.1326	6.21e-13	0.0248		-0.000543874	0.106281	0.966722	0.0130363		51.7471	0.00732121
rs4698412	A	G	0.1258	0.553	7.05e-14	0.0168		-0.00377977	0.561731	0.640515	0.00809408		56.0716	0.00782391
rs4774417	A	G	0.1052	0.7397	4.63e-08	0.0192		-0.00749151	0.702127	0.394317	0.00879475		30.0213	0.00426178
rs620490	G	T	-0.1174	0.2762	6.46e-10	0.019		0.00376312	0.329777	0.660567	0.00856947		38.1794	0.00551072
rs6741007	G	T	-0.1233	0.4507	2.09e-12	0.0175		-0.00302507	0.345761	0.721156	0.0084756		49.6421	0.00752754
rs75505347	T	C	0.3917	0.0195	6.12e-09	0.0674		0.0129636	0.0142436	0.701016	0.0337638		33.7744	0.00586704
rs75646569	G	T	0.1916	0.1117	5.62e-13	0.0266		0.0300423	0.0974645	0.0265143	0.0135411		51.8833	0.00728507
rs7695720	C	A	-0.1255	0.2091	1.53e-09	0.0208		-0.00906876	0.217851	0.35208	0.00974546		36.405	0.00520946
rs823106	C	G	-0.1492	0.8488	4.1e-10	0.0239		0.0235152	0.85908	0.0419604	0.0115616		38.971	0.0057138
rs858295	G	A	-0.1039	0.3947	3.83e-09	0.0176		-0.00175943	0.388729	0.831802	0.0082839		34.8502	0.00515821
SNP: single nucleotide polymorphism; EA: effect allele; OA: other allele; SE: standard error; EAF :Effect Allele Frequency; k : number of IVs.
F-statistics to test the strength of each instrument with the following formula. F =β²/SE². (β, effect size[exposure]; SE, standard error [exposure])
The total F is calculated as: F=(N-k-1)/k×R²/(1−R²)
R²=2×EAF×（1-EAF）×β²
The F value for these 20 SNPs ranged from 30.02 to 181.49, with all the values greater than 10, indicating a low likelihood of weak instrument variable biases.
